# Supplementary material for: Development of Home Mechanical Ventilation in Poland in 2009–2019 Based on the Data of the National Health Fund
Source: J Clin Med. 2022 Apr 9;11(8):2098. doi: 10.3390/jcm11082098 (PMC9032651; doi:10.3390/jcm11082098)
Supplement: Supplementary file 1 [file jcm-11-02098-s001.zip]

Archive with 1 entries (1 files):
- jcm-1606051-supplementary.pdf
